# Supplementary material for: RyhB Paralogs Downregulate the Expressions of Multiple Survival-Associated Genes and Attenuate the Survival of Salmonella Enteritidis in the Chicken Macrophage HD11
Source: Microorganisms. 2023 Jan 15;11(1):214. doi: 10.3390/microorganisms11010214 (PMC9860832; doi:10.3390/microorganisms11010214)
Supplement: Supplementary file 1 [file microorganisms-11-00214-s001.zip]

Archive with 1 entries (1 files):
- microorganisms-2134533-supplementary.pdf
